# Supplementary material for: A new species of Eriotheca (Malvaceae, Bombacoideae) from coastal areas in northeastern Brazil
Source: PhytoKeys. 2020 Nov 20;167:31–43. doi: 10.3897/phytokeys.167.57840 (PMC7695675; doi:10.3897/phytokeys.167.57840)
Supplement: XML Treatment for Eriotheca alversonii [file phytokeys.167.57840-treatment1.xml]

<!DOCTYPE tp:taxon-treatment
  PUBLIC "-//TaxonX//DTD Taxonomic Treatment Publishing DTD v0 20100105//EN" "tax-treatment-NSO.dtd">
<tp:taxon-treatment xmlns:tp="http://www.plazi.org/taxpub"><tp:treatment-meta><kwd-group><label>Taxon classification</label><kwd><named-content xmlns:xlink="http://www.w3.org/1999/xlink" content-type="kingdom">Plantae</named-content></kwd><kwd><named-content xmlns:xlink="http://www.w3.org/1999/xlink" content-type="order">Malvales</named-content></kwd><kwd><named-content xmlns:xlink="http://www.w3.org/1999/xlink" content-type="family">Malvaceae</named-content></kwd></kwd-group><mixed-citation publication-type="journal"><person-group><name><surname>Carvalho-Sobrinho</surname><given-names>Jefferson</given-names></name><name><surname>da Mota</surname><given-names>Aline C.</given-names></name><name><surname>Dorr</surname><given-names>Laurence J.</given-names></name></person-group><article-title>A new species of <italic><tp:taxon-name><tp:taxon-name-part taxon-name-part-type="genus" reg="Eriotheca">Eriotheca</tp:taxon-name-part></tp:taxon-name></italic> (<tp:taxon-name><tp:taxon-name-part taxon-name-part-type="family">Malvaceae</tp:taxon-name-part></tp:taxon-name>, <tp:taxon-name><tp:taxon-name-part taxon-name-part-type="subfamily">Bombacoideae</tp:taxon-name-part></tp:taxon-name>) from coastal areas in northeastern Brazil</article-title><source>PhytoKeys</source><day>20</day><month>11</month><year>2020</year><volume>167</volume><fpage>31</fpage><lpage>43</lpage><pub-id pub-id-type="doi">10.3897/phytokeys.167.57840</pub-id></mixed-citation></tp:treatment-meta><tp:nomenclature><tp:taxon-name><object-id xmlns:xlink="http://www.w3.org/1999/xlink" content-type="arpha" xlink:type="simple">40129775-535E-5848-A25B-A6D7468429F9</object-id>
            <tp:taxon-name-part taxon-name-part-type="genus" reg="Eriotheca">Eriotheca</tp:taxon-name-part>
            <tp:taxon-name-part taxon-name-part-type="species" reg="alversonii">alversonii</tp:taxon-name-part>
            <object-id xmlns:xlink="http://www.w3.org/1999/xlink" content-type="ipni" xlink:type="simple">urn:lsid:ipni.org:names:77212952-1</object-id>
          </tp:taxon-name><tp:taxon-authority>Carv.-Sobr. &amp; Dorr</tp:taxon-authority><tp:taxon-status xmlns:xlink="http://www.w3.org/1999/xlink" xlink:type="simple">sp. nov.</tp:taxon-status><xref ref-type="fig" rid="F1">Figs 1</xref><xref ref-type="fig" rid="F2">, 2</xref></tp:nomenclature><tp:treatment-sec sec-type="diagnosis" id="SECID0ETOAC"><title>Diagnosis.</title><p>Similar to <italic><tp:taxon-name><tp:taxon-name-part taxon-name-part-type="genus" reg="Eriotheca">Eriotheca</tp:taxon-name-part> <tp:taxon-name-part taxon-name-part-type="species" reg="parvifolia">parvifolia</tp:taxon-name-part></tp:taxon-name></italic> (Mart.) A.Robyns in its 3-foliolate, glabrous leaves, and short petioles on fertile branches, but differing in its linear-oblong (vs. large elliptic) flower buds, smaller (3–4 × 3–5 vs. 7 × 8–11 mm) cupuliform (vs. campanulate) calyces with apices truncate to crenulate (vs. mostly 3–5-lobed), fewer stamens (ca. 70 vs. ca. 120), and smaller capsules (15–21 vs. 30–35 mm long).</p></tp:treatment-sec><tp:treatment-sec sec-type="material" id="SECID0EEPAC"><title>Type.</title><p>Brazil. Bahia: Maraú, entrada à direita ca. 3 km da entrada da cidade, propriedade particular ‘Espaço 21’, <named-content xmlns:xlink="http://www.w3.org/1999/xlink" content-type="dwc:verbatimCoordinates" xlink:type="simple"><named-content content-type="geo-json" specific-use="{&#34;type&#34;:&#34;Point&#34;,&#34;coordinates&#34;:[-38.998056,-14.174167]}" id="NCID0ENPAC" xlink:type="simple">14°10'27"S, 38°59'53"W</named-content></named-content>, 7 m a.s.l., 08 Jul 2011 (lf, fl buds, fl), <italic>J.G. Carvalho-Sobrinho et al. 3126</italic> (holotype: HUEFS).</p></tp:treatment-sec><tp:treatment-sec sec-type="description" id="SECID0EUPAC"><title>Description.</title><p>Treelets or more often trees to 20 m tall; trunks to 50 cm dbh; buttresses 40 × 60 cm; branches often blackish in herbarium specimens. Terminal buds often persistent at branch apices, 5–11 mm long, attenuate and falcate apically. Leaves palmately compound; petioles on fertile branches up to 8 mm long (to 20 mm long on vegetative branches); petiolules absent to greatly reduced; leaflets 1–3(–5, in vegetative branches), 15–46(107) × 8–56 mm, coriaceous; proximal leaflets 8–27 mm wide; distal leaflets 8–56 mm wide; leaflet length-to-width ratio (1.5)1.9–2.5(3); leaflets narrowly obovate, elliptic to widely elliptic in fertile branches, rarely obcordate, apices retuse to emarginate, bases cuneate, margin entire, revolute, strongly revolute at base, glabrous on both surfaces, except for sparse microtrichomes on abaxial surface, discolorous, adaxial surface of fresh leaflets dark green and abaxial surface light green, abaxial surface of dry leaflets often reddish-brown, midrib prominent abaxially, secondary veins 7–10, impressed on both surfaces, intersecondary veins impressed on abaxial surface. Inflorescences axillary, 1–6-flowered cymes, borne on younger, terminal often leafy branches; pedicels 10–22 mm long, covered with blackish indumentum; bracteoles caducous. Flowers linear-oblong in bud, ca. 25 mm long; receptacles lacking glands; calyces 3–4 × 3–5 mm, cupuliform, truncate to crenulate, accrescent in fruit, outer surface covered with ferruginous indumentum, blackish when very young; petals 15–23 × 3–6 mm, oblanceolate, unilaterally apiculate, tomentose on both faces, internally with longitudinal lines of longer trichomes (sericeous) on one longitudinal half, whitish when fresh; stamens ca. 70, cream-colored when fresh; staminal tube 5 mm long, oblong, slightly expanded at apex, producing free filaments 11 mm long; ovary subglobose, the style inconspicuously 5–lobed. Capsules 15–21 × 13–20 mm, globose to subglobose, externally glabrous, kapok abundant, brown. Seeds numerous, 5 mm in diam., pyriform, glabrous.</p><fig id="F1" position="float" orientation="portrait"><object-id xmlns:xlink="http://www.w3.org/1999/xlink" content-type="doi" xlink:type="simple">10.3897/phytokeys.167.57840.figure1</object-id><object-id xmlns:xlink="http://www.w3.org/1999/xlink" content-type="arpha" xlink:type="simple">073E1814-65E7-51C1-9C99-AEA67D2CE926</object-id><label>Figure 1.</label><caption><p><italic><tp:taxon-name><tp:taxon-name-part taxon-name-part-type="genus" reg="Eriotheca">Eriotheca</tp:taxon-name-part> <tp:taxon-name-part taxon-name-part-type="species" reg="alversonii">alversonii</tp:taxon-name-part></tp:taxon-name></italic><bold>A</bold> flowering branch <bold>B</bold> three-foliolate leaf <bold>C</bold> flower buds and vegetative terminal buds <bold>D</bold> flower bud <bold>E</bold> flower <bold>F, G</bold> petals; adaxial and abaxial views <bold>H</bold> staminal tube <bold>I</bold> ovary <bold>J, K</bold> anthers; undehisced and dehisced <bold>L</bold> stigma <bold>M</bold> fruit. All drawn from the holotype, except for fruit (<italic>L.A. Mattos Silva 1769</italic>). Scale bars: 3 cm (<bold>A, B</bold>); 1 cm (<bold>C, M</bold>); 5 mm (<bold>D–I</bold>); 0.5 mm (<bold>J–L</bold>).</p></caption><graphic xmlns:xlink="http://www.w3.org/1999/xlink" xlink:href="phytokeys-167-031-g001.jpg" position="float" orientation="portrait" xlink:type="simple" id="oo_477505.jpg"><uri content-type="original_file" xlink:type="simple">https://binary.pensoft.net/fig/477505</uri></graphic></fig></tp:treatment-sec><tp:treatment-sec sec-type="phenology" id="SECID0ESBAE"><title>Phenology.</title><p>Flower buds in June and July, open flowers in August and September and mature fruits in October and December to February.</p></tp:treatment-sec><tp:treatment-sec sec-type="distribution" id="SECID0EXBAE"><title>Distribution and habitat.</title><p><italic><tp:taxon-name><tp:taxon-name-part taxon-name-part-type="genus" reg="Eriotheca">Eriotheca</tp:taxon-name-part> <tp:taxon-name-part taxon-name-part-type="species" reg="alversonii">alversonii</tp:taxon-name-part></tp:taxon-name></italic> is known from coastal vegetation mainly over quaternary white sand (restinga forest) or less frequently on clay-sandy soils in transitional vegetation between restinga forest and wet dense forest (“floresta ombrófila densa”), in the northeastern states of Alagoas and Bahia, Brazil.</p></tp:treatment-sec><tp:treatment-sec sec-type="conservation status" id="SECID0EICAE"><title>Conservation status.</title><p><italic><tp:taxon-name><tp:taxon-name-part taxon-name-part-type="genus" reg="Eriotheca">Eriotheca</tp:taxon-name-part> <tp:taxon-name-part taxon-name-part-type="species" reg="alversonii">alversonii</tp:taxon-name-part></tp:taxon-name></italic> is known from 19 collections from six different localities (municipalities). The extent of occurrence (<abbrev xmlns:xlink="http://www.w3.org/1999/xlink" xlink:title="extent of occurrence" id="ABBRID0EZCAE" xlink:type="simple">EOO</abbrev>) of this species has been calculated to be 18,466 km<sup>2</sup>, which qualifies the species for the Vulnerable (<abbrev xmlns:xlink="http://www.w3.org/1999/xlink" xlink:title="Vulnerable" id="ABBRID0E6CAE" xlink:type="simple">VU</abbrev>) category, and the area of occupancy (<abbrev xmlns:xlink="http://www.w3.org/1999/xlink" xlink:title="area of occupancy" id="ABBRID0EDDAE" xlink:type="simple">AOO</abbrev>) was estimated to be 28 km<sup>2</sup>, which qualifies it for the Endangered (<abbrev xmlns:xlink="http://www.w3.org/1999/xlink" xlink:title="Endangered" id="ABBRID0EJDAE" xlink:type="simple">EN</abbrev>) category (<xref ref-type="bibr" rid="B1">Bachman et al. 2011</xref>; <xref ref-type="bibr" rid="B22">IUCN 2019</xref>). Based on herbarium specimen labels, three collections of <italic><tp:taxon-name><tp:taxon-name-part taxon-name-part-type="genus" reg="Eriotheca">E.</tp:taxon-name-part> <tp:taxon-name-part taxon-name-part-type="species" reg="alversonii">alversonii</tp:taxon-name-part></tp:taxon-name></italic> were made inside one state-level protected Reserve (APA de Santa Rita) as explicitly stated in collectors’ descriptions, and an additional four collections probably were made inside state- (APA Pratigi and APA Marituba do Peixe) or federal-level (Reserva Extrativista de Canavieiras) protected areas; nevertheless, all these protected areas allow sustainable use of natural resources and none of them are of the highest level of protection (level I or II) described by the IUCN (<xref ref-type="bibr" rid="B17">Dudley 2008</xref>). Furthermore, restinga habitat currently is being lost at an accelerated rate due to anthropogenic pressures (<xref ref-type="bibr" rid="B37">Rocha et al. 2007</xref>; <xref ref-type="bibr" rid="B29">Pergentino and Landim 2014</xref>) and most collections of <italic><tp:taxon-name><tp:taxon-name-part taxon-name-part-type="genus" reg="Eriotheca">E.</tp:taxon-name-part> <tp:taxon-name-part taxon-name-part-type="species" reg="alversonii">alversonii</tp:taxon-name-part></tp:taxon-name></italic> were made on farms. Therefore, due to the rapid rate of deforestation of the much fragmented restinga vegetation and the small <abbrev xmlns:xlink="http://www.w3.org/1999/xlink" xlink:title="area of occupancy" id="ABBRID0EXEAE" xlink:type="simple">AOO</abbrev> (32 km<sup>2</sup>) of <italic><tp:taxon-name><tp:taxon-name-part taxon-name-part-type="genus" reg="Eriotheca">E.</tp:taxon-name-part> <tp:taxon-name-part taxon-name-part-type="species" reg="alversonii">alversonii</tp:taxon-name-part></tp:taxon-name></italic>, we consider this species to be Endangered (<abbrev xmlns:xlink="http://www.w3.org/1999/xlink" xlink:title="Endangered" id="ABBRID0EIFAE" xlink:type="simple">EN</abbrev> category) according to IUCN criteria (<xref ref-type="bibr" rid="B22">IUCN 2019</xref>).</p></tp:treatment-sec><tp:treatment-sec sec-type="etymology" id="SECID0EQFAE"><title>Etymology.</title><p>The specific epithet honors the North American botanist Dr. William (‘Bil’) Surprison Alverson (b. 1953) who has contributed greatly to our understanding of the phylogeny and systematics of Neotropical <tp:taxon-name><tp:taxon-name-part taxon-name-part-type="subfamily">Bombacoideae</tp:taxon-name-part></tp:taxon-name>.</p></tp:treatment-sec><tp:treatment-sec sec-type="material" id="SECID0E2FAE"><title>Additional specimens examined.</title><p>Brazil. <bold>Alagoas</bold>: Barra de São Miguel, <named-content xmlns:xlink="http://www.w3.org/1999/xlink" content-type="dwc:verbatimCoordinates" xlink:type="simple"><named-content content-type="geo-json" specific-use="{&#34;type&#34;:&#34;Point&#34;,&#34;coordinates&#34;:[-35.907778,-9.840278]}" id="NCID0EGGAE" xlink:type="simple">9°50'25"S, 35°54'28"W</named-content></named-content>, 28 Aug 1981 (lf, buds), <italic>M.N.R. Staviski et al. 940</italic> (MAC); <italic>ibidem</italic>, loteamento próximo ao Rio Niquim, 24 Jan 2008 (lf, fr), <italic>L. Omena 4</italic> (MAC); Marechal Deodoro, APA de Santa Rita, Sítio Campo Grande, vegetação sobre cordões litorâneos, 25 Sept 1990 (lf, fl, fr), <named-content xmlns:xlink="http://www.w3.org/1999/xlink" content-type="dwc:verbatimCoordinates" xlink:type="simple"><named-content content-type="geo-json" specific-use="{&#34;type&#34;:&#34;Point&#34;,&#34;coordinates&#34;:[-36.497222,-10.184444]}" id="NCID0EUGAE" xlink:type="simple">10°11'4"S, 36°29'50"W</named-content></named-content>, <italic>R.P. Lyra-Lemos 1750</italic> (ALCB, MAC, SP); <italic>ibidem</italic>, APA de Santa Rita, Sítio Campo Grande, 25 Sept 1990 (lf, fl), <italic>R.P. Lyra-Lemos &amp; J.E. de Paula 1762</italic> (MAC, SPF); <italic>ibidem</italic>, APA de Santa Rita, próximo a Campo Grande, <named-content xmlns:xlink="http://www.w3.org/1999/xlink" content-type="dwc:verbatimCoordinates" xlink:type="simple"><named-content content-type="geo-json" specific-use="{&#34;type&#34;:&#34;Point&#34;,&#34;coordinates&#34;:[-36.497222,-10.184444]}" id="NCID0EEHAE" xlink:type="simple">10°11'4"S, 36°29'50"W</named-content></named-content>, 24 Aug 1999 (lf, fl), <italic>R.P. Lyra-Lemos &amp; I.A. Bayma 4207</italic> (ESA, MAC, SP); <italic>ibidem</italic>, Dunas do Cavalo Russo, 04 Feb 2009 (lf), <italic>Chagas-Mota &amp; L.M. Leão 1826</italic> (MAC); <italic>ibidem</italic>, Dunas do Cavalo Russo, 12 Feb 2009 (lf), <italic>Chagas-Mota 1987</italic> (MAC); <italic>ibidem</italic>, Dunas do Cavalo Russo, <named-content xmlns:xlink="http://www.w3.org/1999/xlink" content-type="dwc:verbatimCoordinates" xlink:type="simple"><named-content content-type="geo-json" specific-use="{&#34;type&#34;:&#34;Point&#34;,&#34;coordinates&#34;:[-35.895000,-9.710278]}" id="NCID0EYHAE" xlink:type="simple">9°42'37"S, 35°53'42"W</named-content></named-content>, s.d. (st), <italic>J.C. Lemos 28</italic> (MAC); <italic>ibidem</italic>, Dunas do Cavalo Russo, Povoado Cabreiras, 30 Aug 2008 (lf, fl), <italic>R.P. Lyra-Lemos et al. 11457</italic> (MAC); <italic>ibidem</italic>, encosta de tabuleiro próximo às dunas do Cavalo Russo, 09 Dec 1998 (lf, fr), <italic>R.P. Lyra-Lemos 4086</italic> (MAC, SP); <italic>ibidem</italic>, Mucuri, próximo a Campo Grande, vegetação sobre cordões arenosos, 24 Aug 1999 (lf, fl), <italic>R.P. Lyra-Lemos &amp; I.A. Bayma 4235</italic> (ASE, MAC); <italic>ibidem</italic>, próximo Praia do Francês, 31 Jan 1982 (fr), <italic>D. Araújo s.n.</italic> (RB1382616); <italic>ibidem</italic>, Sítio Bom Retiro, <named-content xmlns:xlink="http://www.w3.org/1999/xlink" content-type="dwc:verbatimCoordinates" xlink:type="simple"><named-content content-type="geo-json" specific-use="{&#34;type&#34;:&#34;Point&#34;,&#34;coordinates&#34;:[-35.893333,-9.697778]}" id="NCID0EUIAE" xlink:type="simple">09°41'52"S, 35°53'36"W</named-content></named-content>, 07 Feb 2007 (lf, fr), <italic>A.I.L. Pinheiro &amp; S. Mendes 327</italic> (MAC). Penedo, Marituba do Peixe, 19 Aug 2006, <italic>M.N. Rodrigues et al. 1983</italic> (lf, fl), <named-content xmlns:xlink="http://www.w3.org/1999/xlink" content-type="dwc:verbatimCoordinates" xlink:type="simple"><named-content content-type="geo-json" specific-use="{&#34;type&#34;:&#34;Point&#34;,&#34;coordinates&#34;:[-36.426944,-10.298611]}" id="NCID0EAJAE" xlink:type="simple">10°17'55"S, 36°25'37"W</named-content></named-content> (MAC). <bold>Bahia</bold>: Cairu, Gamboa, 13 Aug 1993 (lf, imm fr), <italic>M.L. Guedes et al. s.n.</italic> (ALCB 26059); <italic>ibidem</italic>, Fazenda Bela Vista, 14 Sept 1993 (lf, imm fr), <italic>M.L. Guedes et al. s.n.</italic> (RB 426439); Maraú, estrada à direita para uma propriedade particular, a ca. 3 km da entrada da cidade de Maraú, <named-content xmlns:xlink="http://www.w3.org/1999/xlink" content-type="dwc:verbatimCoordinates" xlink:type="simple"><named-content content-type="geo-json" specific-use="{&#34;type&#34;:&#34;Point&#34;,&#34;coordinates&#34;:[-39.000278,-14.158889]}" id="NCID0EQJAE" xlink:type="simple">14°09'32"S, 39°00'1"W</named-content></named-content>, 19 Aug 2008 (lf, fl), <italic>L.P. Queiroz et al. 13018</italic> (HUEFS); <italic>ibidem</italic>, entrada à direita ca. 3 km da entrada da cidade, propriedade particular ‘Espaço 21’, <named-content xmlns:xlink="http://www.w3.org/1999/xlink" content-type="dwc:verbatimCoordinates" xlink:type="simple"><named-content content-type="geo-json" specific-use="{&#34;type&#34;:&#34;Point&#34;,&#34;coordinates&#34;:[-38.898056,-14.171389]}" id="NCID0E3JAE" xlink:type="simple">14°10'17"S, 38°53'53"W</named-content></named-content>, 20 m a.s.l., 07 Jul 2011 (lf, buds), <italic>J.G. Carvalho-Sobrinho et al. 3125</italic> (HUEFS); Nilo Peçanha, ramal para o povoado de Itiuca, ramal com entrada no km 8 da rodovia Nilo Peçanha/Cairu (<abbrev xmlns:xlink="http://www.w3.org/1999/xlink" xlink:title="Bahia" id="ABBRID0EDKAE" xlink:type="simple">BA</abbrev> 250), lado direito, piaçaval em capoeira, solo arenoso, 24 Oct 1984 (lf, fr), <italic>L.A. Mattos Silva &amp; T.S. Santos 1769</italic> (CEPEC).</p><fig id="F2" position="float" orientation="portrait"><object-id xmlns:xlink="http://www.w3.org/1999/xlink" content-type="doi" xlink:type="simple">10.3897/phytokeys.167.57840.figure2</object-id><object-id xmlns:xlink="http://www.w3.org/1999/xlink" content-type="arpha" xlink:type="simple">0AC7E250-D6BE-5619-9F3C-FB04AC88E3B5</object-id><label>Figure 2.</label><caption><p>Distribution map of <italic><tp:taxon-name><tp:taxon-name-part taxon-name-part-type="genus" reg="Eriotheca">Eriotheca</tp:taxon-name-part> <tp:taxon-name-part taxon-name-part-type="species" reg="alversonii">alversonii</tp:taxon-name-part></tp:taxon-name></italic>. Gray-shaded areas represent the original extent of Atlantic forest. State boundaries are indicated by continuous lines. Abbreviations for Brazilian states: <abbrev xmlns:xlink="http://www.w3.org/1999/xlink" xlink:title="Alagoas" id="ABBRID0E3KAE" xlink:type="simple">AL</abbrev>: Alagoas; <abbrev xmlns:xlink="http://www.w3.org/1999/xlink" xlink:title="Bahia" id="ABBRID0EALAE" xlink:type="simple">BA</abbrev>: Bahia; <abbrev xmlns:xlink="http://www.w3.org/1999/xlink" xlink:title="Pernambuco" id="ABBRID0EELAE" xlink:type="simple">PE</abbrev>: Pernambuco; <abbrev xmlns:xlink="http://www.w3.org/1999/xlink" xlink:title="Sergipe" id="ABBRID0EILAE" xlink:type="simple">SE</abbrev>: Sergipe.</p></caption><graphic xmlns:xlink="http://www.w3.org/1999/xlink" xlink:href="phytokeys-167-031-g002.jpg" position="float" orientation="portrait" xlink:type="simple" id="oo_477506.jpg"><uri content-type="original_file" xlink:type="simple">https://binary.pensoft.net/fig/477506</uri></graphic></fig></tp:treatment-sec><ref-list><ref id="B1"><mixed-citation xmlns:xlink="http://www.w3.org/1999/xlink" xlink:type="simple"><person-group><name name-style="western"><surname>Bachman</surname><given-names>S</given-names></name><name name-style="western"><surname>Moat</surname><given-names>J</given-names></name><name name-style="western"><surname>Hill</surname><given-names>AW</given-names></name><name name-style="western"><surname>de la Torre</surname><given-names>J</given-names></name><name name-style="western"><surname>Scott</surname><given-names>B</given-names></name></person-group> (<year>2011</year>) <article-title>Supporting Red List threat assessments with GeoCAT: Geospatial conservation assessment tool.</article-title><source>ZooKeys</source><volume>150</volume>: <fpage>117</fpage>–<lpage>126</lpage>. <ext-link xlink:type="simple" ext-link-type="doi" xlink:href="10.3897/zookeys.150.2109">https://doi.org/10.3897/zookeys.150.2109</ext-link></mixed-citation></ref><ref id="B22"><mixed-citation xmlns:xlink="http://www.w3.org/1999/xlink" xlink:type="simple"><institution xlink:type="simple">IUCN</institution> (<year>2019</year>) Guidelines for Using the IUCN Red List Categories and Criteria. Version 14. Prepared by the Standards and Petitions Subcommittee. <ext-link xlink:type="simple" ext-link-type="uri" xlink:href="http://www.iucnredlist.org/documents/RedListGuidelines.pdf">http://www.iucnredlist.org/documents/RedListGuidelines.pdf</ext-link> [accessed 29 April 2020]</mixed-citation></ref><ref id="B17"><mixed-citation xmlns:xlink="http://www.w3.org/1999/xlink" xlink:type="simple"><person-group><name name-style="western"><surname>Dudley</surname><given-names>N</given-names></name></person-group> (<year>2008</year>) <source>Guidelines for applying protected area management categories.</source><publisher-name>Gland</publisher-name>, <publisher-loc>Switzerland: IUCN</publisher-loc>, <size units="page">86 pp</size>. <ext-link xlink:type="simple" ext-link-type="doi" xlink:href="10.2305/IUCN.CH.2008.PAPS.2.en">https://doi.org/10.2305/IUCN.CH.2008.PAPS.2.en</ext-link></mixed-citation></ref><ref id="B37"><mixed-citation xmlns:xlink="http://www.w3.org/1999/xlink" xlink:type="simple"><person-group><name name-style="western"><surname>Rocha</surname><given-names>CFD</given-names></name><name name-style="western"><surname>Bergallo</surname><given-names>HG</given-names></name><name name-style="western"><surname>Van Sluys</surname><given-names>M</given-names></name><name name-style="western"><surname>Alves</surname><given-names>MAS</given-names></name><name name-style="western"><surname>Jamel</surname><given-names>CE</given-names></name></person-group> (<year>2007</year>) <article-title>The remnants of restinga habitats in the Brazilian Atlantic Forest of Rio de Janeiro state, Brazil: Habitat loss and risk of disappearance.</article-title><source>Brazilian Journal of Biology</source><volume>67</volume>(<issue>2</issue>): <fpage>263</fpage>–<lpage>273</lpage>. <ext-link xlink:type="simple" ext-link-type="doi" xlink:href="10.1590/S1519-69842007000200011">https://doi.org/10.1590/S1519-69842007000200011</ext-link></mixed-citation></ref><ref id="B29"><mixed-citation xmlns:xlink="http://www.w3.org/1999/xlink" xlink:type="simple"><person-group><name name-style="western"><surname>Pergentino</surname><given-names>TC</given-names></name><name name-style="western"><surname>Landim</surname><given-names>MF</given-names></name></person-group> (<year>2014</year>) <article-title>Restingas de Sergipe: contribuição ao conhecimento da sua composição florística e análise sobre o status de conservação atual.</article-title> In: <person-group><name name-style="western"><surname>Landim</surname><given-names>MF</given-names></name><name name-style="western"><surname>Guimarães</surname><given-names>CP</given-names></name></person-group> (<role>Eds</role>) <issue-title>Ecologia, uso Potencial e Conservação de Ecossistemas Costeiros Sergipanos.</issue-title><source>Editora UFS, São Cristovão</source>, <fpage>103</fpage>–<lpage>128</lpage>.</mixed-citation></ref></ref-list></tp:taxon-treatment>
